# Supplementary material for: Quantification of the Phenomena Affecting Reflective Arterial Photoplethysmography
Source: Bioengineering (Basel). 2023 Apr 10;10(4):460. doi: 10.3390/bioengineering10040460 (PMC10136360; doi:10.3390/bioengineering10040460)
Supplement: Supplementary file 1 [file bioengineering-10-00460-s001.zip]

Archive with 1 entries (1 files):
- bioengineering-2313517-supplementary.pdf
